# Supplementary material for: Disentangling and quantifying the relative cognitive impact of concurrent mixed neurodegenerative pathologies
Source: Acta Neuropathol. 2024 Mar 23;147(1):58. doi: 10.1007/s00401-024-02716-y (PMC10960766; doi:10.1007/s00401-024-02716-y)
Supplement: Supplementary file 3 — Supplementary file3 (XLSX 11 kb) [file 401_2024_2716_MOESM3_ESM.xlsx]

## Sheet: Sheet1
	Supplemental Table 1. Total number of subjects (n) with data for each neuropathologic feature (present or absent) and cognitive test available for each odds ratio comparison.
			Clinical Dementia Rating (CDR)			MMSE		Memory			Attention			Processing Speed			Executive		Language
			Global	Sum of Boxes				Logical Memory Immediate Recall	Logical Memory Delayed Recall		Digit Span Forward	Digit Span Backward		TMT-A	WAIS DS		TMT-B		Animals	Vegetables	BNT
	ADNC		4137	4137		2000		1506	1478		1555	1526		1537	980		1046		1968	1887	1477
	Definite PART		6144	6144		3490		2731	2686		2817	2780		2556	1930		1843		3246	3128	2679
	LBD		5980	5980		3366		2662	2621		2746	2710		2516	1891		1815		3177	3060	2610
	LATE-NC		1916	1916		752		600	590		629	613		757	399		511		938	882	588
	Hippocampal Sclerosis		3011	3011		1250		1021	1008		1062	1043		1202	692		863		1476	1410	1010
	FTLD-TDP		2483	2483		1092		898	886		933	915		1065	596		737		1323	1260	886
	ALS/MND		2960	2960		1241		1016	1003		1055	1036		1188	689		844		1468	1403	999
	Pick's		6182	6182		3516		2749	2706		2837	2798		2577	1946		1848		3275	3157	2697
	PSP		6141	6141		3490		2724	2681		2812	2773		2558	1926		1834		3249	3132	2672
	CBD		6141	6141		3490		2724	2681		2812	2773		2558	1926		1834		3249	3132	2672
	CVD		6262	6262		3548		2778	2735		2867	2828		2604	1970		1870		3310	3190	2725
	CAA		6116	6116		3445		2688	2647		2775	2736		2525	1894		1806		3216	3096	2638
