# Supplementary material for: Disentangling and quantifying the relative cognitive impact of concurrent mixed neurodegenerative pathologies
Source: Acta Neuropathol. 2024 Mar 23;147(1):58. doi: 10.1007/s00401-024-02716-y (PMC10960766; doi:10.1007/s00401-024-02716-y)
Supplement: Supplementary file 4 — Supplementary file4 (XLSX 15 kb) [file 401_2024_2716_MOESM4_ESM.xlsx]

## Sheet: Sheet1
	Supplemental Table 2. Multivariate odds ratios and 95% confidence intervals for impairment in each cognitive and neuropsychological domain with each neurodegenerative pathology.
			Clinical Dementia Rating (CDR)			MMSE		Memory			Attention			Processing Speed			Executive		Language
			Global	Sum of Boxes				Logical Memory Immediate Recall	Logical Memory Delayed Recall		Digit Span Forward	Digit Span Backward		TMT-A	WAIS DS		TMT-B		Animals	Vegetables	BNT
	ADNC (Level 2-3)		5.72 (4.25-7.72)	5.60 (4.15-7.54)		5.72 (3.58-9.15)		4.84 (3.11-7.52)	5.08 (3.27-7.89)		1.86 (1.22-2.83)	3.82 (2.26-6.44)		2.26 (1.57-3.24)	2.53 (1.47-4.37)		3.28 (2.06-5.21)		3.44 (2.46-4.81)	2.03 (1.24-3.33)	3.56 (2.15-5.89)
			<0.0001	<0.0001		<0.0001		<0.0001	<0.0001		0.0039	<0.0001		<0.0001	0.0009		<0.0001		<0.0001	0.0047	<0.0001
	Definite PART (Braak III-IV)		1.37 (0.67-2.81)	1.39 (0.68-2.85)		1.15 (0.37-3.53)		1.16 (0.45-2.99)	1.09 (0.35-3.41)		0.77 (0.23-2.60)	1.06 (0.36-3.12)		0.81 (0.33-1.98)	1.19 (0.35-4.12)		1.05 (0.35-3.11)		1.32 (0.61-2.84)	1.66 (0.55-5.08)	1.88 (0.59-6.02)
			0.3898	0.3713		0.8100		0.7518	0.8869		0.6766	0.9919		0.6502	0.7809		0.9305		0.4791	0.3677	0.2883
	LBD (Stage 2-3)		1.74 (1.28-2.35)	1.76 (1.30-2.38)		1.25 (0.80-1.94)		1.25 (0.78-2.00)	1.16 (0.71-1.88)		1.37 (0.90-2.07)	1.69 (1.11-2.57)		1.78 (1.24-2.57)	1.58 (0.95-2.64)		1.21 (0.73-1.99)		1.34 (0.96-1.88)	1.48 (1.05-2.08)	1.53 (0.97-2.42)
			0.0003	0.0002		0.3275		0.3490	0.5490		0.1399	0.0151		0.0020	0.0799		0.4644		0.0839	0.0270	0.0665
	LATE-NC (Stage 2-3)		1.71 (1.18-2.49)	1.82 (1.24-2.66)		2.75 (1.55-4.88)		2.85 (1.58-5.15)	2.65 (1.36-5.18)		1.12 (0.67-1.89)	1.03 (0.60-1.75)		1.03 (0.67-1.61)	1.44 (0.75-2.76)		1.58 (0.87-2.86)		1.37 (0.91-2.08)	1.41 (0.92-2.16)	2.51 (1.37-4.60)
			0.0051	0.0020		0.0002		0.0005	0.0042		0.6594	0.9191		0.8816	0.2781		0.1323		0.1360	0.1115	0.0030
	Hippocampal Sclerosis		2.86 (1.76-4.65)	3.18 (1.93-5.24)		2.29 (1.20-4.36)		0.90 (0.47-1.71)	1.20 (0.61-2.36)		0.59 (0.32-1.07)	0.72 (0.41-1.26)		1.91 (1.13-3.21)	0.86 (0.42-1.75)		1.76 (0.85-3.68)		1.84 (1.10-3.08)	0.90 (0.54-1.49)	1.73 (0.87-3.43)
			<0.0001	<0.0001		0.0121		0.7427	0.5916		0.0821	0.2522		0.0154	0.6741		0.1295		0.0210	0.6744	0.1175
	FTLD-TDP		14.30 (6.79-30.12)	15.10 (7.09-32.18)		6.41 (2.10-19.64)		11.20 (3.17-39.59)	10.87 (2.83-41.82)		3.62 (1.48-8.91)	3.31 (1.10-9.92)		2.01 (0.80-5.06)	4.30 (1.22-15.18)		0.97 (0.27-3.49)		7.63 (2.73-21.31)	3.38 (1.15-9.95)	7.31 (2.05-26.04)
			<0.0001	<0.0001		0.0003		0.0002	0.0005		0.0047	0.0326		0.1395	0.0232		0.9630		0.0001	0.0274	0.0021
	ALS/MND		0.70 (0.40-1.23)	0.65 (0.36-1.16)		0.29 (0.06-1.40)		0.49 (0.11-2.16)	0.20 (0.04-0.96)		0.66 (0.20-2.22)	0.91 (0.26-3.21)		0.91 (0.37-2.24)	0.44 (0.07-2.82)		0.94 (0.38-2.35)		0.78 (0.25-2.45)	1.10 (0.28-4.31)	0.50 (0.13-1.93)
			0.2133	0.1469		0.1224		0.3514	0.0443		0.5019	0.8802		0.8419	0.3848		0.8950		0.6651	0.8957	0.3136
	Pick's		48.45 (6.47-362.62)	50.20 (6.70-376.06)		8.93 (1.94-41.23)		6.42 (1.24-33.40)	Undefined		2.57 (0.60-10.96)	22.01 (2.51-193.15)		0.22 (0.02-2.14)	2.35 (0.36-15.25)		Undefined		21.00 (2.65-166.56)	9.98 (1.91-52.24)	5.39 (0.98-29.78)
			0.0002	0.0001		0.0050		0.0270	-		0.2024	0.0053		0.1918	0.3700		-		0.0040	0.0064	0.0532
	PSP		3.49 (1.63-7.44)	3.18 (1.52-6.67)		1.52 (0.29-7.83)		0.57 (0.09-3.40)	0.44 (0.07-2.92)		Undefined	0.68 (0.14-3.41)		25.70 (3.20-206.51)	1.28 (0.07-22.59)		2.63 (0.54-12.78)		4.08 (1.60-10.38)	1.52 (0.49-4.65)	1.76 (0.23-13.49)
			0.0012	0.0022		0.5740		0.5347	0.3942		-	0.6368		0.0023	0.8664		0.2311		0.0032	0.4671	0.5881
	CBD		6.98 (2.30-21.21)	5.44 (1.95-15.16)		3.82 (0.52-28.02)		5.92 (1.09-32.09)	12.94 (1.41-118.96)		6.89 (2.06-23.03)	Undefined		8.65 (1.01-74.73)	Undefined		Undefined		7.52 (0.81-70.13)	4.53 (0.76-26.86)	4.24 (1.04-17.30)
			0.0006	0.0012		0.1871		0.0390	0.0237		0.0017	-		0.0498	-		-		0.0766	0.0964	0.0437
	CVD		1.42 (1.12-1.80)	1.45 (1.14-1.86)		1.83 (1.27-2.66)		1.39 (0.93-2.08)	1.29 (0.85-1.95)		1.17 (0.81-1.68)	1.14 (0.78-1.68)		1.73 (1.24-2.42)	1.54 (0.98-2.42)		1.68 (1.13-2.51)		1.16 (0.85-1.57)	1.54 (0.98-2.42)	1.47 (0.99-2.16)
			0.0043	0.0027		0.0013		0.1058	0.2255		0.4104	0.4943		0.0013	0.0621		0.0107		0.3550	0.0621	0.0524
	CAA		1.42 (1.02-1.97)	1.44 (1.05-2.00)		1.60 (0.98-2.60)		1.76 (1.05-2.97)	1.47 (0.87-2.51)		1.79 (1.15-2.80)	1.40 (0.89-2.21)		0.80 (0.53-1.21)	0.69 (0.39-1.24)		0.91 (0.53-1.55)		1.24 (0.85-1.82)	1.45 (1.01-2.10)	1.95 (1.18-3.22)
			0.0331	0.0260		0.0581		0.0335	0.1535		0.0107	0.1505		0.2932	0.2208		0.7287		0.2657	0.0463	0.0091
	Note: bold text indicates significance at a level of <0.05; "undefined" signifies a neuropsychological variable/neurodegenerative pathology combination with insufficient case numbers to compute OR and p-values; not all neuropsychological variables were available for all cases
