# Supplementary material for: Disentangling and quantifying the relative cognitive impact of concurrent mixed neurodegenerative pathologies
Source: Acta Neuropathol. 2024 Mar 23;147(1):58. doi: 10.1007/s00401-024-02716-y (PMC10960766; doi:10.1007/s00401-024-02716-y)
Supplement: Supplementary file 5 — Supplementary file5 (XLSX 13 kb) [file 401_2024_2716_MOESM5_ESM.xlsx]

## Sheet: Sheet1
	Supplemental Table 3. Multivariate odds ratios and 95% confidence intervals for impairment in each cognitive and neuropsychological domain with most common pathologies, assessed by level/stage.
			Clinical Dementia Rating (CDR)			MMSE		Memory			Attention			Processing Speed			Executive		Language
			Global	Sum of Boxes				Logical Memory Immediate Recall	Logical Memory Delayed Recall		Digit Span Forward	Digit Span Backward		TMT-A	WAIS DS		TMT-B		Animals	Vegetables	BNT
	ADNC (Progressive Levels)		2.49 (2.13-2.89)	2.44 (2.11-2.83)		3.03 (2.31-3.96)		2.44 (1.88-3.17)	2.54 (1.94-3.32)		1.44 (1.11-1.77)	1.92 (1.49-2.48)		1.74 (1.43-2.13)	1.52 (1.16-2.00)		1.92 (1.50-2.47)		2.12 (1.76-2.55)	1.77 (1.47-2.13)	2.06 (1.59-2.67)
			<0.0001	<0.0001		<0.0001		<0.0001	<0.0001		0.0044	<0.0001		<0.0001	0.0024		<0.0001		<0.0001	<0.0001	<0.0001
	LBD (Progressive Stages)		1.19 (1.04-1.36)	1.19 (1.04-1.35)		0.97 (0.78-1.20)		1.03 (0.83-1.28)	0.97 (0.77-1.21)		1.13 (0.94-1.37)	1.19 (0.98-1.43)		1.37 (1.16-1.63)	1.19 (0.94-1.51)		1.14 (0.91-1.42)		1.01 (0.86-1.18)	1.14 (0.98-1.33)	1.02 (0.83-1.26)
			0.0108	0.0125		0.7846		0.7769	0.7649		0.1823	0.0766		0.0003	0.1455		0.2625		0.9264	0.0914	0.8582
	LATE-NC (Progressive Stages)		1.56 (1.29-1.88)	1.64 (1.36-1.99)		2.80 (1.90-4.12)		1.58 (1.16-2.15)	1.49 (1.08-2.05)		0.98 (0.78-1.24)	0.97 (0.77-1.23)		1.12 (0.92-1.38)	1.10 (0.82-1.47)		1.31 (0.99-1.71)		1.33 (1.08-1.63)	1.16 (0.97-1.40)	1.73 (1.29-2.31)
			<0.0001	<0.0001		<0.0001		0.0034	0.0142		0.8866	0.8201		0.2605	0.5301		0.0522		0.0062	0.1113	0.0002
	Gross Infarct		1.56 (0.98-2.47)	1.61 (1.01-2.55)		1.26 (0.59-2.66)		0.81 (0.39-1.68)	0.96 (0.45-2.05)		0.50 (0.26-0.99)	0.95 (0.49-1.82)		1.85 (1.06-3.23)	0.62 (0.29-1.33)		0.93 (0.47-1.85)		0.91 (0.53-1.55)	0.80 (0.48-1.34)	0.67 (0.33-1.39)
			0.0589	0.0435		0.5506		0.5722	0.9112		0.0478	0.8736		0.0317	0.2205		0.8407		0.7249	0.4015	0.2849
	Gross Hemorrhage		0.94 (0.55-1.62)	0.89 (0.52-1.52)		2.76 (1.02-7.47)		1.00 (0.42-2.40)	0.65 (0.27-1.57)		0.63 (0.27-1.46)	2.04 (0.90-4.65)		1.22 (0.64-2.34)	1.13 (0.43-2.93)		2.91 (1.24-6.82)		1.09 (0.59-2.01)	0.74 (0.40-1.37)	2.16 (0.87-5.37)
			0.8299	0.6610		0.0452		0.9981	0.3387		0.2849	0.0881		0.5426	0.8066		0.0138		0.7831	0.3376	0.0962
	Arteriolosclerosis		1.02 (0.73-1.41)	1.07 (0.78-1.49)		0.95 (0.53-1.70)		0.96 (0.54-1.71)	1.01 (0.56-1.83)		1.03 (0.63-1.69)	0.90 (0.54-1.49)		1.44 (0.95-2.18)	1.24 (0.66-2.35)		1.01 (0.58-1.76)		1.12 (0.75-1.66)	0.99 (0.67-1.46)	0.84 (0.48-1.46)
			0.9141	0.6664		0.8590		0.8857	0.9790		0.8964	0.6808		0.0847	0.5019		0.9692		0.5899	0.9571	0.5413
	White Matter Rarefaction		1.16 (0.80-1.68)	1.13 (0.78-1.64)		2.04 (1.03-4.06)		1.43 (0.74-2.76)	1.77 (0.89-3.53)		1.31 (0.76-2.25)	1.22 (0.70-2.13)		1.24 (0.77-1.99)	1.37 (0.68-2.76)		1.75 (0.96-3.20)		1.23 (0.79-1.92)	1.31 (0.85-2.02)	3.02 (1.57-5.82)
			0.4339	0.5131		0.0418		0.2883	0.1053		0.3309	0.4810		0.3764	0.3846		0.0679		0.3680	0.2187	0.0009
	CAA		0.99 (0.69-1.43)	1.01 (0.70-1.45)		0.93 (0.51-1.69)		1.23 (0.67-2.24)	1.19 (0.64-2.23)		1.42 (0.87-2.33)	1.19 (0.72-1.97)		0.64 (0.41-1.01)	0.78 (0.40-1.50)		0.89 (0.50-1.59)		0.94 (0.62-1.43)	1.15 (0.77-1.71)	1.67 (0.94-2.98)
			0.9541	0.9746		0.8114		0.5094	0.5866		0.1587	0.4943		0.0548	0.4557		0.6890		0.7770	0.4921	0.0821
	Note: bold text indicates significance at a level of <0.05; not all neuropsychological variables were available for all cases
